# Supplementary material for: Evaluating the efficacy of switching from lamivudine plus adefovir to tenofovir disoproxil fumarate monotherapy in lamivudine-resistant stable hepatitis B patients
Source: PLoS One. 2018 Jan 12;13(1):e0190581. doi: 10.1371/journal.pone.0190581 (PMC5766122; doi:10.1371/journal.pone.0190581)
Supplement: S1 Dataset — (XLS) [file pone.0190581.s003.xls]

## Sheet: Dateset by SPSS
CaseNumber	Group	Age	Sex	Height_Cm	BW_Kg	B_WBC	B_Hb	B_PLT	B_PT_INR	B_BUN	B_Cr	B_Alb	B_Bil	B_ALT	B_AST	B_IngP	B_HBsAg	B_antiHBs	B_HBeAg	B_antiHBe	Mutation	B_aFP	B_ascite	B_ChildPugh	WBC_1M	Hb_1M	PLT_1M	PT_INR_1M	BUN_1M	Cr_1M	Alb_1M	Bil_1M	ALT_1M	Ascite_1M	childP_1M	WBC_3M	Hb_3M	PLT_3M	PTINR_3M	IngP_3M	BUN_3M	Cr_3M	Alb_3M	Bili_3M	ALT_3M	ascites_3M	ChildP_3M	WBC_6M	Hb_6M
T01-001	TDF	56	Male	160	53	5.12	14.7	246	1.11	19	0.94	4.9	0.9	20	26	2.6	pos	neg	neg	pos	yes	1.3	1	5	6.26	15.3	242	1.11	14	0.84	4.8	0.64	18	1	5	6.14	15.2	220	1.1	2.4	13	0.76	4.6	0.63	19	1	5	9.58	15.5
T01-002	TDF	52	Female	158	52	4.74	12.9	215	1.01	14	0.56	4.7	0.76	24	22	3.6	pos	neg	neg	pos	yes	1.3	1	5	4.46	13.3	216	1.03	13	0.66	4.6	0.92	23	1	5	5.75	13.3	220	0.99	3.3	13	0.6	4.6	0.69	27	1	5	4.82	13.9
T01-003	LAM/ADV	26	Male	185	68	7.27	14.8	185	1.13	10	0.86	4.6	0.82	16	23	3.5	pos	neg	neg	pos	yes	5.6	1	5	6.09	14.7	198	1.05	8	0.95	4.7	0.46	24	1	5	5.36	15.8	188	1.09	3.7	11	0.94	4.8	1.03	17	1	5	8.69	15.2
T01-004	LAM/ADV	47	Male	160	72	4.87	15.2	109	1.03	11	0.64	4.6	1.01	25	22	3.4	pos	neg	neg	pos	yes	2	1	5	5.28	15.9	100	0.93	11	0.62	4.8	0.97	35	1	5	4.64	15.2	118	0.99	3	12	0.5	4.6	1.01	32	1	5	4.97	14.7
T01-005	TDF	50	Male	166	72.5	4.62	14.4	151	1.05	21	0.95	4.1	1.16	21	27	3.3	pos	neg	pos	pos	yes	2.1	1	5	4.59	15.6	195	1.01	14	0.93	4.1	0.47	24	1	5	5.15	15.1	169	0.97	3.3	23	1.04	4	0.51	22	1	5	3.74	14.3
T01-006	TDF	44	Male	175	67	5.46	16.7	194	1.03	13	0.71	4.6	0.5	17	20	2.3	pos	neg	neg	pos	yes	1.5	1	5	6.15	16.6	209	1.08	9	0.8	4.6	0.66	14	1	5	6.24	16.8	226	0.97	2.8	12	0.78	4.7	0.94	43	1	5	6.81	16.1
T01-007	TDF	53	Female	147	54.7	6	14.2	130	1.04	16	0.73	4.4	0.64	56	31	3.2	pos	neg	neg	pos	yes	36.6	1	5	6.55	14.5	144	0.98	16	0.66	4.7	0.5	31	1	5	5.25	14.2	144	1.01	2.7	14	0.72	4.5	0.74	28	1	5	5.01	13.9
T01-008	LAM/ADV	60	Female	158	48	3.83	14	206	1.05	13	0.64	4.7	0.46	17	25	3.2	pos	neg	neg	pos	yes	1.3	1	5	3.5	13.1	217	1.03	14	0.58	4.4	0.58	14	1	5	4.08	13.4	212	1.02	3.6	11	0.59	4.5	0.89	20	1	5	5.42	14.4
T01-009	TDF	51	Female	160	55	5.69	14.6	208	1.06	15	0.76	4.9	0.62	35	30	3.9	pos	neg	pos	neg	yes	3.5	1	5	6.99	14.1	219	0.99	12	0.74	4.8	0.61	35	1	5	6.24	14.7	206	1.02	3.7	13	0.58	4.8	0.74	37	1	5	5.06	13.8
T01-010	TDF	57	Male	166	69	7.07	16.1	149	1.04	13	1.07	4.8	0.6	24	30	3.4	pos	neg	neg	neg	yes	4.6	1	5	4.59	15.2	130	1.02	13	1.05	4.3	0.99	15	1	5	6.79	16.3	152	1	3	15	1.11	4.5	0.94	22	1	5	5.39	15.1
T01-011	TDF	51	Male	172	60	6.06	14.5	164	0.98	12	0.82	5	0.73	11	14	3.2	pos	neg	neg	pos	yes	0	1	5	4.76	14.3	160	1.02	18	0.89	4.9	1.05	16	0	4	4.34	14.2	146	1	3	16	0.88	4.8	1.22	14	1	5	3.4	13.3
T01-012	LAM/ADV	54	Male	175	67	7.01	14	213	1.07	15	0.86	4.5	0.41	12	18	3.5	pos	neg	neg	pos	yes	1.3	1	5	7.08	13.9	210	1.03	14	0.76	4.3	0.43	11	1	5	5.77	14.9	210	1.01	3.9	15	0.9	4.3	0.75	14	1	5	5.65	14
T01-013	LAM/ADV	50	Female	#NULL!	#NULL!	#NULL!	#NULL!	171	1.03	17	0.65	4.2	0.47	13	16	#NULL!	pos	neg	neg	pos	#NULL!	#NULL!	#NULL!	#NULL!	#NULL!	#NULL!	#NULL!	#NULL!	#NULL!	#NULL!	#NULL!	#NULL!	#NULL!	#NULL!	#NULL!	#NULL!	#NULL!	#NULL!	#NULL!	#NULL!	#NULL!	#NULL!	#NULL!	#NULL!	#NULL!	#NULL!	#NULL!	#NULL!	#NULL!
T01-014	TDF	60	Male	173	80	7.37	15.5	191	1.06	15	0.85	4.4	1.13	16	20	3.1	pos	neg	neg	pos	yes	1.9	1	5	7.42	15.6	185	0.99	17	0.86	4.3	1.51	18	1	5	6.84	15.5	204	1.04	3.3	15	0.62	4.2	1.39	17	1	5	6.11	15
T01-015	TDF	58	Male	#NULL!	#NULL!	#NULL!	#NULL!	174	1.08	14	0.85	4.8	0.72	57	41	#NULL!	pos	neg	neg	pos	#NULL!	#NULL!	#NULL!	#NULL!	#NULL!	#NULL!	#NULL!	#NULL!	#NULL!	#NULL!	#NULL!	#NULL!	#NULL!	#NULL!	#NULL!	#NULL!	#NULL!	#NULL!	#NULL!	#NULL!	#NULL!	#NULL!	#NULL!	#NULL!	#NULL!	#NULL!	#NULL!	#NULL!	#NULL!
T01-016	LAM/ADV	59	Male	169	74.5	6.58	14	183	1.01	24	0.96	3.7	0.66	18	19	3.8	pos	neg	neg	neg	yes	2.1	1	5	10.35	15.4	230	0	23	1.26	4.6	0.73	18	1	5	7.92	15.2	221	0.9	4.7	23	1.22	4.5	0.82	25	1	5	6.57	14
T01-017	TDF	60	Female	157.4	52.5	7.17	14	208	0.97	19	0.56	4.5	0.68	24	26	2.8	pos	neg	neg	pos	yes	1.7	1	5	5.57	13.3	190	0.98	19	0.54	4.3	0.62	29	1	5	4.92	4.42	205	0.99	3.4	14	0.46	4.5	0.67	19	1	5	5.06	12.9
T01-018	TDF	50	Male	165	60	6.05	16	294	1.05	11	0.82	4.3	0.81	18	20	3	pos	pos	pos	neg	yes	3.3	1	5	6.46	16.1	238	0.96	12	0.89	4.4	0.89	20	1	5	5.95	15.4	294	0.99	2.9	12	0.89	4.1	0.88	17	1	5	7.39	16.1
T01-019	TDF	50	Female	160	63.5	5.76	11.9	171	1.03	17	0.66	4.2	0.47	13	16	3.8	pos	neg	neg	pos	yes	2	1	5	6.52	12	198	1.02	15	0.7	4.1	0.56	15	1	5	6.48	12.7	198	1	3.5	16	0.76	4.3	0.54	16	1	5	7.16	11.8
T01-020	LAM/ADV	32	Male	163	55	5.72	16.6	251	0.93	15	0.78	4.5	0.66	44	30	3.2	pos	neg	pos	neg	yes	6.4	1	5	5.38	16.6	222	0.95	13	0.91	4.6	1.09	33	1	5	6.99	16.2	286	1	4	16	0.94	4.6	1.25	43	1	5	5.46	16.3
T01-021	TDF	71	Female	150	62	5.12	14.3	147	0.92	14	0.73	4.5	0.55	17	23	3.4	pos	neg	neg	pos	yes	1.9	1	5	5.7	14.2	157	0.96	17	0.84	4.5	0.58	16	1	5	5.7	14	172	0.94	2.8	12	0.64	4.2	0.51	14	1	5	4.97	13.5
T01-022	LAM/ADV	47	Female	156.2	61.1	3.87	13.4	136	1.05	13	0.68	4.3	0.78	15	18	3.2	pos	neg	neg	neg	yes	1.8	1	5	3.86	13.9	150	1.04	11	0.61	4.5	1.07	12	1	5	4.22	13.5	149	1.03	3	11	0.62	4.4	0.95	15	1	5	4.1	13.7
T01-023	TDF	53	Male	163.4	67.3	2.48	15.5	45	1.35	19	0.9	3.4	1.45	48	40	3.3	pos	neg	neg	pos	yes	4	2	6	2.55	12.5	58	1.32	17	0.99	3.3	1.34	28	2	7	2.64	14.1	50	1.28	3.3	15	0.83	3.7	1.16	33	2	6	2.17	13.7
T01-024	TDF	48	Female	161	54	7.26	12.3	326	0.95	16	0.59	4.1	0.63	14	17	3.8	pos	neg	pos	neg	yes	1.3	1	5	6.39	12.2	271	0.99	13	0.59	4.3	0.53	12	1	5	6.83	12.2	391	0.97	3.6	20	0.68	4.1	0.38	13	1	5	7.88	11.9
T02-01	LAM/ADV	49	Male	183	82	4.04	14.3	69	1.21	11.7	1	4.1	2.36	19	27	3.3	pos	neg	neg	pos	yes	3	1	6	3.29	14.4	63	1.28	11.2	0.88	4.4	1.67	18	1	5	0	0	0	1.3	2	15.3	0.87	4.2	1.38	22	1	5	3.28	14.5
T02-02	TDF	49	Male	171	70	3.72	14.9	263	1.01	16	0.83	4.4	0.53	18	29	3.4	pos	neg	neg	pos	no	2	1	4	5.22	15.6	252	1.04	15	0.87	4.6	0.47	23	1	5	0	0	0	1.04	3.2	15.7	0.94	5.1	0.88	21	1	5	4.26	15.5
T02-03	TDF	53	Female	159	74	4.4	14	207	1	20.2	0.85	4.8	0.48	19	23	4.1	pos	neg	neg	pos	no	1.4	1	5	4.8	14.6	222	1.01	10.8	0.96	5.1	0.6	20	1	5	0	0	0	1.04	3.6	12.2	0.83	5.2	0.53	18	1	5	5.82	15.3
T02-04	TDF	58	Female	159	61	4.89	14	191	1.08	8.7	0.76	4.9	0.55	11	16	3	pos	neg	neg	neg	no	2.1	1	5	4.49	13.4	205	1.05	12.8	0.83	4.7	0.44	22	1	5	0	0	0	1.03	2.7	11.5	0.77	4.6	0.33	14	1	5	4.61	14.5
T02-05	LAM/ADV	51	Female	154	47	3.41	12	135	1.05	14.6	0.6	3.7	0.47	17	24	3.6	pos	neg	neg	pos	no	0	1	0	3.7	13.6	154	1.04	12.7	0.6	4.7	0.4	16	1	5	5.1	13.5	167	0.95	5	16.4	0.57	4.6	0.35	25	1	5	4.5	14.1
T02-07	TDF	48	Female	165.3	52.6	4.96	13.5	153	1.04	11	0.82	4.8	0.83	19	28	3.7	pos	neg	neg	pos	no	4.4	1	5	6.19	14.3	134	1.06	12	0.82	4.8	0.62	17	1	5	4.18	14.1	177	1	3.7	9.5	0.81	4.6	0.65	14	1	5	4.82	13.8
T02-08	LAM/ADV	43	Female	166	65	3.69	14.4	234	0	13.4	0.69	4.8	0.57	19	20	2.8	pos	neg	pos	neg	no	1.5	1	5	5.1	13.5	213	1.03	11.7	0.7	4.6	0.53	16	1	5	5.36	14.8	245	0.93	2.8	10.2	0.69	4.2	0.61	15	1	5	4.53	14.2
T02-09	TDF	50	Male	176	85	7.38	16.1	279	1.01	14.2	0.84	5.1	0.93	28	20	3.2	pos	neg	neg	neg	no	2.4	1	4	11.62	15.6	299	1.02	12.7	0.81	5.1	0.52	31	1	5	9.67	17	309	1.01	2.9	13.9	0.82	4.9	0.34	34	1	5	8.7	16.5
T02-10	LAM/ADV	68	Female	158	61	1.68	13.1	62	1.1	9.9	0.63	4.8	1.71	14	25	3	pos	neg	neg	pos	no	2.4	1	5	1.26	13.2	64	1.1	9.5	0.64	4.4	1.28	17	1	5	1.5	13.5	69	1.05	3.1	8.5	0.64	4.5	0.87	15	1	5	1.57	12.8
T02-11	TDF	27	Male	171	65	5.54	16.8	195	1	11.2	0.86	5.3	0.68	26	24	3.4	pos	neg	neg	pos	no	1.8	1	5	5.44	14.8	176	1.04	11	0.91	4.7	1.01	18	1	5	4.21	16	197	1.01	3.2	10	0.81	5	0.9	19	1	5	5.21	15.4
T02-12	TDF	53	Male	172	57	4.75	14.9	132	1.05	13.5	0.75	4.4	0.38	40	39	3.6	pos	neg	neg	pos	no	5	1	5	5.03	14.9	135	1.09	11.7	0.87	4	0.79	40	1	5	4.94	16	126	1.01	3.2	10.3	0.87	4.5	0.54	52	1	5	5.42	15.4
T02-13	LAM/ADV	50	Male	175.6	63.5	3.13	14.2	176	0.98	6.8	0.92	5.1	0.54	15	19	3.5	pos	neg	pos	neg	no	3.2	1	4	3.27	14.2	179	0.98	13.9	0.89	4.8	0.69	14	1	5	3.54	15.2	197	0.97	3.9	11	0.97	5	0.8	27	1	5	3.32	15
T02-14	TDF	64	Male	168	55	5.48	15.6	167	1.03	19.9	1.05	4.4	0.97	18	20	2.8	pos	neg	neg	neg	no	1.8	1	5	5.58	16.5	184	1.07	14.7	1.06	4.5	0.79	26	1	5	5.34	16.1	174	0.98	3.2	17.9	1.05	4.8	0.76	25	1	5	4.89	15.9
T02-15	TDF	41	Male	#NULL!	#NULL!	10.81	15.6	197	0.99	10.2	1.16	4.8	0.55	31	21	3.5	pos	neg	neg	pos	no	4.2	1	5	9.78	16.3	202	1.07	11.4	1.2	4.9	0.77	35	1	5	8.37	17.3	206	0.99	3.6	11.5	1.27	5.2	0.6	34	1	5	8.39	16.6
T02-16	LAM/ADV	44	Male	174	66	6.29	14.3	235	1.04	22.3	0.83	4.6	0.77	24	20	4.3	pos	neg	neg	pos	no	1.7	1	5	5.78	15.2	230	0.96	17.5	0.7	4.9	0.75	47	1	5	4.17	15.3	233	0.96	3.4	16.6	0.81	5.2	0.71	22	1	5	5.28	15.8
T02-17	TDF	48	Female	158	57	3.91	12.9	90	1.11	16.4	0.85	4.6	0.49	23	25	3.9	pos	neg	pos	neg	no	2.6	1	5	3.73	13	98	1	14.3	0.82	4.6	0.46	25	1	5	4.73	14.3	107	1	3.7	11.6	0.85	5.3	0.49	24	1	5	4.46	14
T02-18	TDF	74	Female	151	52	5.1	16.4	176	1.1	20.5	0.67	4.4	0.55	17	26	3.9	pos	neg	neg	neg	no	1.9	1	5	5.4	16.7	194	1.16	13.2	0.72	4.6	1.07	23	1	5	5.24	15.8	162	1.11	3.8	14.9	0.67	4.4	0.99	23	1	5	6.51	15.3
T02-19	LAM/ADV	62	Female	158	63	2.21	12.8	25	1.28	10.4	0.61	4.3	1.21	18	30	3.2	pos	neg	neg	pos	#NULL!	3.1	1	0	3.07	12.9	35	1.36	12	0.61	4	1.56	21	1	5	2.51	12.5	31	1.05	3.7	13.8	0.6	4.3	1.27	19	1	5	2.77	12.7
T02-20	TDF	65	Female	153	53	5.18	13.4	127	1.11	16.1	0.68	4.2	0.83	21	31	4.1	pos	neg	neg	pos	no	2.3	1	5	4.83	14.5	141	1.12	17.1	0.68	4.2	0.6	23	1	5	4.62	13.6	160	1.05	4.5	16.2	0.66	4.1	0.37	23	1	5	4.21	13.1
T02-21	TDF	65	Male	161	47	4.59	15.8	152	0.98	13.2	0.89	4.7	0.78	12	21	2.3	pos	neg	neg	neg	no	2	1	5	4.52	15.8	145	1.01	10.9	0.89	4.3	0.25	16	1	5	5.52	16.3	138	0.93	2.6	19	1.14	4.8	0.28	19	1	5	4.33	15.9
T02-22	TDF	48	Male	162	47	4.86	14.8	177	1.08	14.6	0.87	5	1.37	14	20	3.4	pos	neg	neg	pos	no	1.2	1	5	5.06	15.4	204	1.05	13.9	0.87	4.8	0.8	15	1	5	4.7	15.1	214	1.03	4	9.9	0.82	4.7	0.75	17	1	5	4.88	14.7
T02-23	LAM/ADV	68	Male	165	58	4.32	15.6	180	0.98	13.1	0.9	4.3	0.83	18	23	3.4	pos	neg	pos	neg	no	2.1	1	5	3.91	17.6	224	1	14.9	1.02	4.5	0.8	22	1	5	3.95	16.8	206	0.93	3	13.4	0.97	4.6	0.52	17	1	5	3.61	15.5
T02-24	TDF	60	Female	150	50	5.78	12.4	189	1.03	13.9	0.74	4.1	0.48	15	21	2.8	pos	neg	neg	neg	no	2.1	1	5	5.19	13.1	199	0.99	17.7	0.76	4.7	0.52	18	1	5	4.79	14.1	213	0.94	3.3	11.3	0.8	4.5	0.69	16	1	5	4.94	13.3
T02-25	TDF	54	Female	156	49	5.64	13.2	225	1.02	13.4	0.75	4.7	0.51	16	22	2.2	pos	neg	neg	neg	no	3.9	1	5	4.15	13.3	206	1.01	10.8	0.73	4.9	0.36	14	1	5	4.04	14.7	217	0.95	2.5	18.5	0.75	5	0.73	19	1	5	4.29	13.1
T02-26	LAM/ADV	45	Male	174	52	3.86	14.6	158	1.05	14	0.87	4.4	0.53	13	22	3.3	pos	neg	neg	pos	no	2.7	1	5	4.93	14.7	163	1.05	13.5	0.95	4.2	0.35	19	1	5	5.24	15.2	167	1.02	3.4	16.6	0.91	4.3	0.64	19	1	5	4.57	14.3
T02-27	TDF	64	Male	168	69	#NULL!	#NULL!	118	1.19	14.3	0.86	4.5	1	14	19	#NULL!	pos	neg	neg	pos	#NULL!	#NULL!	#NULL!	#NULL!	#NULL!	#NULL!	#NULL!	#NULL!	#NULL!	#NULL!	#NULL!	#NULL!	#NULL!	#NULL!	#NULL!	#NULL!	#NULL!	#NULL!	#NULL!	#NULL!	#NULL!	#NULL!	#NULL!	#NULL!	#NULL!	#NULL!	#NULL!	#NULL!	#NULL!
T02-28	TDF	36	Male	170	84	7.19	14.1	313	1.05	14.3	1.51	4.7	0.72	51	28	2.6	pos	neg	pos	neg	#NULL!	2.2	1	5	6.73	13.8	337	0.98	16.1	1.43	5	0.4	38	1	5	7.77	13.4	348	0.96	2.5	14.4	1.37	4.6	0.66	48	1	5	8.43	15.1
T02-29	TDF	54	Male	174	73	6.82	16.5	208	1.05	10.7	0.81	4.4	0.4	14	24	3.3	pos	neg	neg	neg	no	1.7	1	5	8.88	15.9	222	1.01	10.7	0.9	4.8	0.37	17	1	5	9.88	16.5	214	0.93	2.6	14.4	0.95	4.5	0.44	24	1	5	9.28	16.2
T02-30	LAM/ADV	42	Male	176	89.9	7.27	14.6	213	0.94	18.8	0.91	4.3	0.88	36	24	3.2	pos	neg	neg	pos	no	3.4	1	5	0	0	0	0	0	0	0	0	0	0	0	6.9	16	216	0.9	3.2	15.7	0.95	4.7	1.01	47	1	5	11.77	15.2
T02-31	LAM/ADV	43	Male	184	79	#NULL!	#NULL!	244	1.04	9.8	0.97	4.5	0.62	16	22	#NULL!	pos	neg	neg	neg	#NULL!	#NULL!	#NULL!	#NULL!	#NULL!	#NULL!	#NULL!	#NULL!	#NULL!	#NULL!	#NULL!	#NULL!	#NULL!	#NULL!	#NULL!	#NULL!	#NULL!	#NULL!	#NULL!	#NULL!	#NULL!	#NULL!	#NULL!	#NULL!	#NULL!	#NULL!	#NULL!	#NULL!	#NULL!
T02-32	TDF	54	Female	145	42	#NULL!	#NULL!	87	1.12	12.8	0.68	4.3	0.91	12	20	#NULL!	pos	neg	neg	neg	#NULL!	#NULL!	#NULL!	#NULL!	#NULL!	#NULL!	#NULL!	#NULL!	#NULL!	#NULL!	#NULL!	#NULL!	#NULL!	#NULL!	#NULL!	#NULL!	#NULL!	#NULL!	#NULL!	#NULL!	#NULL!	#NULL!	#NULL!	#NULL!	#NULL!	#NULL!	#NULL!	#NULL!	#NULL!
T02-33	TDF	47	Male	162	57	4.87	15.9	241	1.05	16	1.11	4.9	0.3	37	33	2.6	pos	neg	neg	neg	no	1.6	1	5	5.06	14.9	270	1.03	18.2	1.19	4.8	0.5	30	1	5	5.75	15.4	256	0.96	3.1	17.3	1.23	4.5	0.39	34	1	5	4.98	15.9
T02-34	LAM/ADV	72	Female	159	55	#NULL!	#NULL!	241	1.08	14.8	1.25	4.3	0.31	16	19	#NULL!	pos	neg	neg	neg	#NULL!	#NULL!	#NULL!	#NULL!	#NULL!	#NULL!	#NULL!	#NULL!	#NULL!	#NULL!	#NULL!	#NULL!	#NULL!	#NULL!	#NULL!	#NULL!	#NULL!	#NULL!	#NULL!	#NULL!	#NULL!	#NULL!	#NULL!	#NULL!	#NULL!	#NULL!	#NULL!	#NULL!	#NULL!
T02-35	TDF	40	Male	167.7	51	8.2	15.9	171	0.94	10.7	0.72	4.7	0.42	21	21	#NULL!	pos	neg	pos	neg	no	3.6	1	5	6.75	14.5	166	0.97	11.1	0.76	4.4	0.37	19	1	5	7.36	16.2	184	0.98	3.3	9.9	0.72	4.7	0.35	24	1	5	8.97	15.9
T02-36	TDF	46	Female	157	51	4.1	13.8	236	1.08	9.8	0.73	4.7	0.84	16	20	4.3	pos	neg	neg	pos	no	2.5	1	5	5.43	13.5	255	1.01	8.8	0.74	4.8	0.78	15	1	5	4.35	13.2	234	1.07	3.6	10.1	0.79	4.4	0.48	13	1	5	5.85	13.4
T02-37	LAM/ADV	55	Male	167	80	7.66	15.2	295	0.92	17	1.17	4	0.7	18	30	3.9	pos	neg	neg	pos	no	2.7	1	5	8.4	16.1	285	0.93	14.8	1.19	4.4	0.67	17	1	5	7.5	16.1	334	0.99	2.8	18.7	1.26	4.3	0.67	17	1	5	6.91	15.4
T02-38	TDF	65	Female	159	60	3.7	16.8	94	1.07	17	0.85	5.2	0.77	31	41	3.9	pos	neg	neg	pos	no	3.9	1	5	3.02	15.2	79	1.03	20	1.02	4.7	0.76	29	1	5	4	15.8	88	1.08	4.1	22.8	1.04	5	1.15	28	1	5	3.57	15.5
T02-39	TDF	49	Male	170	55	3.24	11.9	67	1.25	11.7	0.98	4.3	1.01	27	41	3.6	pos	neg	neg	pos	#NULL!	1.9	1	5	2.11	12.1	47	1.19	19.3	1.07	3.9	0.38	27	1	5	1.51	10.8	40	1.34	3.1	12.6	0.99	4	1.22	25	1	5	0	0
T02-40	TDF	48	Male	175	76	5.39	15.4	149	0.96	13.2	1.17	4.4	0.39	21	23	3.6	pos	neg	neg	pos	no	2.2	1	5	6.22	14.9	160	1	16.3	1.08	4.5	0.56	27	1	5	5.09	14.9	162	1.03	2.7	15	1.07	4.6	0.54	23	1	5	5.49	15.4
T02-41	LAM/ADV	35	Male	180	77	4.89	16.6	229	0.99	8.7	0.84	4.4	1.14	21	22	#NULL!	pos	neg	neg	neg	no	4.1	1	5	5.58	15.2	235	0.97	8.7	0.91	4.4	0.39	15	1	5	5.28	15.9	216	1	5.6	10.9	0.84	4.5	0.46	19	1	5	6.39	17.1
T02-42	TDF	55	Male	150	46	4.22	12.5	122	0.97	16.2	0.81	4.4	0.62	22	30	3.2	pos	neg	pos	neg	no	1.9	1	5	5.19	12.7	118	0.96	18	0.88	4.6	0.41	21	1	5	6.65	12.6	164	1.08	3.8	17.1	0.87	4.5	0.5	22	1	5	4.36	12.4
T02-43	TDF	55	Female	157	44	5.38	14.2	84	1.02	9.7	0.9	4.9	0.94	14	25	3.3	pos	neg	neg	neg	no	1.9	1	5	3.38	14.7	85	0.99	15.8	0.92	4.9	0.94	22	1	5	3.52	14.6	85	1.14	3.4	17.8	0.96	5.2	1.08	20	1	5	3.8	13.8
T02-44	LAM/ADV	31	Male	181	63	4.68	13.9	241	0.97	15	0.9	4.5	0.36	17	21	#NULL!	pos	neg	pos	pos	#NULL!	1.9	1	5	7.14	13.9	304	1.02	14.8	0.89	4.5	0.46	36	1	5	6.01	14.3	236	1.12	4.2	14.3	0.91	4.7	0.92	16	1	5	7.45	14.3
T02-45	TDF	60	Female	161	75	5.91	13.6	238	0.92	16.6	0.7	4.4	0.56	14	20	4.2	pos	neg	neg	pos	#NULL!	1.8	1	5	5.65	13.7	273	0.92	16.7	0.74	4.5	0.58	19	1	5	5.3	14.2	215	1	3.2	15	0.73	4.3	0.66	18	1	5	5.19	13.2
T02-46	TDF	36	Male	177	83	7.93	18	224	1.01	7.2	0.92	4.3	1.05	23	21	3.9	pos	neg	neg	neg	no	2.7	1	5	7.43	18.4	220	0.97	12.7	0.87	5	1.01	30	1	5	9.57	18.1	238	1.02	3.6	10.1	0.87	5.1	0.58	40	1	5	9.48	17.7
T03-001	TDF	51	Male	171	76	6.6	15	190	1.07	15.8	1	4.4	2.08	42	26	3.1	pos	neg	neg	neg	yes	2.51	1	6	0	0	#NULL!	1	0	0	4.5	1.99	31	1	5	0	0	#NULL!	0	0	0	0	0	0	0	0	0	0	0
T03-002	LAM/ADV	53	Female	152	52	5.2	14.9	120	1.09	13.6	0.8	4.5	1.28	40	49	4.2	pos	neg	neg	pos	no	1.63	1	5	0	0	#NULL!	1.05	0	0	4.6	0.58	27	1	5	0	0	#NULL!	1.07	0	0	0	4.6	0.82	33	1	5	4.7	13.9
T03-003	TDF	52	Female	161	63	4.5	14.1	163	1.02	14.3	0.6	4.1	0.78	20	29	4.5	pos	neg	pos	neg	yes	5.04	1	5	0	0	#NULL!	0	0	0	0	0	0	0	0	7	13.6	198	1.07	3.9	17.5	0.8	4	0.54	18	1	5	4.2	13.8
T03-004	LAM/ADV	60	Male	160	63	7.3	15.1	253	0.96	14.7	0.9	4.6	0.73	45	37	2.8	pos	neg	pos	neg	yes	1.98	1	5	8	16.3	251	0	12.6	1	4.5	0.97	51	1	7	7.2	14.7	257	0	2.7	9.1	0.9	4.4	0.89	44	1	4	6.2	14.5
T03-005	TDF	63	Female	155	55	3.1	12.9	41	1.16	14.5	0.9	4.3	1.5	24	33	3.8	pos	neg	neg	pos	yes	2.05	1	5	3.3	12.8	60	1.15	19.8	1	4.2	0.78	23	1	5	3.1	12.7	45	1.14	3.7	20	1.1	4.3	1.38	29	1	5	3.5	12.7
T03-006	TDF	55	Female	150	59	3	13.6	90	1.27	11.2	0.6	4.3	2.04	28	41	4.3	pos	neg	neg	neg	yes	2.66	1	6	3.5	14.2	98	1.15	16.1	0.7	4.5	1.56	25	1	5	3	13	119	1.27	4	14.6	0.6	4	1.98	21	1	5	2.9	13.4
T03-007	TDF	59	Male	171	70.5	1.6	14.2	78	1.27	12.7	1	4.8	1.68	29	30	3.1	pos	neg	neg	pos	no	3.21	1	5	4.2	13.7	82	1.25	18.8	1	4.8	1.19	31	1	5	5.5	14.1	89	1.21	3	14	0.9	4.4	1.61	37	1	5	7.1	13.7
T03-008	LAM/ADV	57	Male	170	63	6.7	15.2	123	1.05	19.8	1.1	4.6	0.98	13	28	2.9	pos	neg	neg	pos	no	1.23	1	5	6.6	15.5	134	1.04	14.1	1.1	4.7	0.92	15	1	5	6.6	15.2	110	1.01	2.9	19.6	1.1	4.5	0.62	26	1	5	5.5	15.4
T03-009	TDF	56	Male	164	67	7.2	14.1	215	1.07	14.1	1	4.4	0.96	22	31	4	pos	neg	pos	neg	no	3.18	1	5	8	15	224	1	22	1.1	4.7	0.75	28	1	5	10.1	14.6	250	1.03	4.1	14.2	0.9	4.2	0.98	27	1	5	8.4	13.6
T03-010	LAM/ADV	37	Male	174	80	8.8	17.9	136	1.04	10.1	1	4	1.31	58	43	3.4	pos	neg	neg	pos	yes	2.45	1	5	6.2	17.1	151	0.95	6.4	0.9	4.2	0.96	81	1	5	5.9	18	169	0.99	3.4	9.6	0.1	4.2	0.66	164	1	5	0	0
T04-001	TDF	41	Male	174	74	5.38	15.3	219	0.99	14	0.9	4.9	0.95	81	46	2.8	pos	neg	neg	pos	yes	2	1	4	0	0	#NULL!	0	0	0	0	0	0	0	0	4.11	15.3	226	0.99	2.8	11	0.8	4.8	0.86	69	1	5	5.34	15.5
T04-002	LAM/ADV	40	Male	182	72	5.7	15.4	189	0.97	15	0.9	5	0.43	19	20	3.3	pos	neg	neg	pos	no	1.4	1	4	0	0	#NULL!	0	0	0	0	0	0	0	0	5.31	15.3	184	0.97	3.3	15	0.9	5	0.63	25	1	5	6.31	15.6
T04-003	TDF	49	Male	180	68	2.35	15.3	53	1.25	21	0.9	4.8	1	33	23	3.1	pos	neg	neg	neg	no	1.3	1	5	0	0	#NULL!	0	0	0	0	0	0	0	0	5.09	15	64	1.26	3.1	17	1	4.9	1.11	28	1	5	2.23	15.2
T04-004	LAM/ADV	36	Female	150	45	5.82	11.8	264	0.95	11	0.5	4.4	0.16	11	17	#NULL!	0	0	neg	pos	yes	3.7	1	5	5.41	12.4	299	0.96	10	0.6	4.5	0.18	11	1	5	6.31	12.1	290	0.99	2.8	11	0.6	4.5	0.3	17	1	5	6.25	10.9
T04-005	TDF	51	Male	173	76	11.73	16.5	147	0.97	13	1.1	4.6	1.3	20	27	2.5	pos	neg	neg	pos	no	2.4	1	4	11.51	16.3	155	0.9	10	1.1	4.2	0.7	17	1	5	8.66	16.2	143	0.96	2.5	14	1	4.3	0.9	17	1	5	10.07	16.8
T05-001	TDF	61	Female	158.7	45.4	6.33	12.4	209	1.02	13.1	0.83	4.7	0.42	19	27	2.8	pos	neg	neg	pos	yes	6.82	1	6	5.17	11.8	197	1.06	11.5	0.98	4.5	0.49	18	1	5	4.06	12.4	198	1.07	2.6	13.3	0.86	4.6	0.35	16	1	5	7.01	13.3
T05-002	LAM/ADV	62	Male	158.7	56	6.35	15.3	172	1.07	18.5	1.38	4.6	0.43	32	42	3.1	pos	neg	neg	pos	yes	1.47	1	5	7.19	14.5	181	1.01	30.1	1.41	4.4	0.53	21	1	5	7.18	15.5	160	1.13	3	19.7	1.41	4.7	0.88	19	1	5	6.95	15
T05-003	TDF	55	Male	182	75	4.45	14	118	1.17	14.6	0.94	4.5	0.81	18	23	3.2	pos	neg	neg	neg	#NULL!	7.73	1	5	4.64	14.6	109	1.19	14.4	0.98	4.6	0.81	26	1	5	4.21	14	120	1.23	2.9	11.9	0.93	4.4	0.73	17	1	5	4.82	14.1
T05-004	LAM/ADV	64	Male	177	80	5.25	17	171	1.04	10.1	0.84	5	0.59	20	17	2.8	pos	neg	neg	neg	yes	2.29	1	5	5.27	16.6	186	1.08	13.9	0.86	4.7	0.62	15	1	5	5.69	17.2	187	1.13	2.6	15.1	0.8	5	1.03	17	1	5	5.63	17
T05-005	TDF	75	Male	169	54.5	4.2	13.7	148	1.15	19.8	1.27	4.6	0.78	25	31	2.2	pos	neg	neg	pos	#NULL!	2.47	1	5	4.64	15	135	1.15	20.6	1.36	4.5	0.96	26	0	4	5.13	14.7	146	1.19	2.9	17.8	1.41	4.7	1.27	21	1	5	4.26	14.5
T05-006	LAM/ADV	53	Female	161	60	5.15	13.7	262	1.06	9.6	0.61	4.3	0.49	31	24	4.1	pos	neg	neg	neg	#NULL!	1.19	1	5	5.9	13.3	264	1.06	6.8	0.6	4.3	0.46	36	1	5	6.53	13.5	264	1.14	4	13.3	0.61	4.5	0.72	25	1	5	6.49	14
T05-007	LAM/ADV	45	Male	183	83	11.75	16.5	139	1.09	11.2	0.86	4.8	0.63	16	21	3.4	pos	neg	neg	pos	yes	1.63	1	5	9.53	15.8	115	1.12	10.3	86	4.6	0.57	13	1	5	7.81	16.9	129	1.13	2.2	8.2	0.84	4.9	0.69	14	1	5	6.84	16.1
T05-008	TDF	46	Male	170	72	5.14	14.3	158	1.06	12	0.84	4.7	0.43	9	15	2.7	pos	neg	neg	pos	yes	2.28	1	5	4.28	14.2	162	1.15	16.7	0.93	4.4	0.72	11	1	5	5.31	14.5	169	1.09	2.6	15.6	0.9	4.5	0.68	14	1	5	5.47	14.8
T05-009	TDF	76	Female	152	52	7.51	13.9	284	1.18	9	0.6	4.3	0.29	13	15	2.8	pos	neg	neg	neg	no	0.92	1	5	5.19	12.6	204	1.16	8.7	0.63	4.4	0.47	11	1	5	7.76	13.2	161	1	2.8	19.7	0.69	4.2	0.41	36	1	5	5.36	12.9
T05-010	TDF	63	Female	162	65	#NULL!	#NULL!	148	1.11	10.1	0.64	4.6	0.34	16	22	#NULL!	pos	neg	neg	neg	#NULL!	#NULL!	#NULL!	#NULL!	#NULL!	#NULL!	#NULL!	#NULL!	#NULL!	#NULL!	#NULL!	#NULL!	#NULL!	#NULL!	#NULL!	#NULL!	#NULL!	#NULL!	#NULL!	#NULL!	#NULL!	#NULL!	#NULL!	#NULL!	#NULL!	#NULL!	#NULL!	#NULL!	#NULL!
T05-011	TDF	51	Male	170	71	6.97	14.2	200	1.16	12.7	0.81	4.1	0.47	26	21	3.8	pos	neg	neg	neg	yes	5.1	1	5	4.56	15.7	167	1.13	13.8	0.88	4.4	0.42	29	1	5	6.18	16.2	206	1.13	3.9	13.9	0.77	4.6	0.57	26	1	5	8.12	15.2
T05-012	TDF	29	Male	177	68	7.1	15.6	210	1.12	22.1	0.97	4.6	0.93	30	29	2.9	pos	neg	neg	pos	yes	3.4	1	5	6.92	15.6	220	1.09	19.2	1.03	4.6	0.55	26	1	5	7.59	16.3	219	1.06	2.8	16.2	0.98	4.9	0.61	36	1	5	6.43	15.1
T05-013	LAM/ADV	57	Male	169	68	4.25	14.2	139	1.17	13.5	0.67	4.5	0.87	9	12	3.2	pos	neg	neg	pos	yes	1.37	1	5	4.23	15.2	132	1.19	13	0.71	4.7	0.78	9	1	5	3.77	15.4	114	1.2	2.8	13.2	0.64	4.8	0.63	12	1	5	4.38	14
T05-014	TDF	57	Male	158.4	53.25	5.21	13.5	248	1.2	12.8	0.88	4.1	0.16	28	53	2.8	pos	neg	neg	neg	yes	1.55	1	5	4.78	13.5	168	1.12	20.8	1	4.9	0.33	16	1	5	5.91	14.2	192	1.15	3.2	17.3	0.81	4.6	0.58	15	1	5	5.06	13.5
T05-015	TDF	33	Male	170	69	5.53	17.4	226	1.09	13.3	0.96	5.1	0.94	34	32	3	pos	neg	neg	neg	#NULL!	3.16	1	5	5.37	17.7	240	1.08	14.7	1.01	5.3	0.95	42	1	5	5.1	17	234	1.08	2.5	12.8	1.01	5.1	0.58	35	1	5	5.5	17.4
T05-016	LAM/ADV	53	Male	172.6	70.5	5.17	14.9	217	1.07	12	0.68	5	0.61	14	14	3.4	pos	neg	neg	neg	yes	2.52	1	5	5.65	15.1	238	1.14	14.3	0.75	4.9	0.59	16	1	5	7.45	14.9	253	1.07	3.5	14	0.69	4.7	0.38	13	1	5	6.39	15
T05-017	TDF	50	Female	161	59	4.77	13.9	123	1.06	15.7	0.64	4.6	0.57	14	20	3.5	pos	neg	neg	pos	yes	0.95	1	5	3.46	14	134	1.1	13.5	0.76	4.4	0.49	17	1	5	9.34	13.4	155	1.1	3.7	15.1	0.79	4.6	0.61	17	1	5	4.16	12.9
T05-018	LAM/ADV	41	Female	168	58	5.76	12.1	225	1.12	8.6	0.55	4.2	0.87	14	18	3.4	pos	neg	neg	pos	yes	2.86	1	5	5.5	12.2	240	1.09	8.8	0.53	4.4	1.05	14	1	5	5.75	13.2	223	1.09	3	11.1	0.66	4.7	1.23	15	1	5	8.05	12.5
T05-019	LAM/ADV	59	Female	156	58	6.45	12.8	169	1.12	17	0.69	4.5	0.59	12	25	3.8	pos	neg	neg	neg	yes	1.5	1	5	7.41	13.1	161	1.18	18.1	0.83	4.6	0.42	14	1	5	5.99	13.2	159	1.17	3.4	16.9	0.67	4.4	0.57	10	1	5	6.01	13.3
T05-020	TDF	47	Male	165	60	7.16	17.2	143	1.18	12.3	1.05	4.6	1.18	18	21	3.1	pos	neg	neg	pos	yes	1.18	1	5	5.97	16.9	135	1.13	15.4	0.91	4.5	0.91	28	1	5	7.59	16.9	135	1.18	2.5	14.7	0.96	4.8	0.64	23	1	5	6.33	16.3
T05-021	LAM/ADV	55	Female	158.5	59	6.47	14.4	235	1.15	12.9	0.7	5	0.52	12	17	4.8	pos	neg	neg	pos	yes	3.22	1	5	6.73	14.4	247	1.11	12.2	0.69	4.9	0.51	10	1	5	5.33	13.1	208	1.17	3.7	10.3	0.65	4.8	0.33	9	1	5	5.5	12.8
T05-022	TDF	30	Male	180	84	545	16	309	1.09	10.5	0.86	4.8	1.14	32	28	3.1	pos	neg	neg	pos	yes	2.39	1	5	4.22	16.3	263	1.04	10.9	0.98	4.8	0.65	17	1	5	4.08	16.3	281	1.13	3.3	10.6	0.93	5.2	1.53	16	1	5	5.3	15.8
T05-023	TDF	53	Male	165	66	5.86	15.7	149	1.03	17.2	0.78	4.6	0.36	26	21	2.6	pos	neg	neg	pos	#NULL!	1.8	1	5	4.44	16	140	1.09	15.1	0.77	4.9	0.61	23	1	5	5.03	15.3	141	1.11	2.4	15.1	0.79	4.8	0.54	17	1	5	5.31	16
T05-024	TDF	53	Female	153	55	3.05	13.5	74	1.18	22.1	0.76	5.1	1.01	28	27	4	pos	neg	neg	neg	yes	1.8	1	5	2.75	13.6	66	1.19	12.8	0.61	4.7	0.82	28	1	5	2.39	13.4	71	1.2	3.2	12.4	0.77	4.9	0.99	27	1	5	2.3	13.1
T05-025	TDF	68	Female	162	67	4.03	14.1	111	1.19	6.5	0.63	4.5	0.95	20	20	3.6	pos	neg	neg	neg	#NULL!	1.48	1	5	3.6	14.2	115	1.2	7.8	0.67	4.8	0.96	21	1	5	3.69	13.6	100	1.19	3.3	8	0.76	4.7	0.94	23	1	5	3.81	13.2
T05-026	LAM/ADV	61	Female	158	53	4.29	12.4	102	1.18	13	0.77	4.7	0.85	18	21	3.9	pos	neg	neg	pos	#NULL!	1.21	1	5	3.59	12.9	88	1.15	17.2	0.87	4.7	0.68	19	1	5	3.83	12.3	126	1.16	3.6	17	0.87	4.6	0.84	17	1	5	2.66	12.5
T05-027	TDF	49	Male	167	68	6.48	15.2	128	1.15	11.7	0.9	4.6	0.66	14	22	2.6	pos	neg	neg	neg	yes	1.84	1	5	5.82	16.4	125	1.16	11.5	0.9	4.7	0.8	14	1	5	8.68	17.5	165	1.16	3.4	11.8	1.04	4.9	1.18	20	1	5	5.74	16
T05-028	TDF	45	Male	168	66.2	4.5	15.1	100	1.17	16.1	0.78	4.8	0.78	22	30	3.6	pos	neg	neg	pos	#NULL!	4.07	1	5	4.54	15.1	98	1.2	11.3	0.75	4.7	1.36	28	1	5	5.19	15	108	1.15	2.7	14.3	0.85	4.8	1.63	39	1	5	6.99	14.6
T06-001	TDF	43	Male	174.9	71.9	7.36	14.4	184	1.05	10.24	1.3	4.46	1.3	15	23	3.1	pos	neg	neg	pos	yes	1.26	1	5	6.94	14.6	195	0.95	9.72	1.11	4.6	1.12	18	1	5	6.35	15.5	211	1	3.6	12.56	1.19	4.77	0.85	21	1	5	6.68	14.3
T06-002	TDF	59	Male	163.3	64.4	5.61	16.7	182	1.02	9.79	0.99	4.35	0.84	13	20	2.2	pos	neg	pos	neg	yes	1.5	1	5	7.07	15.2	186	1.04	14.67	1.01	4.15	0.99	15	1	5	6.56	17.4	167	0.97	2.5	11.21	1.02	4.54	0.78	15	1	5	6.22	16.1
T06-003	LAM/ADV	33	Male	177	73	7.12	17.3	156	1.02	12.72	1.01	4.43	1.11	14	18	3	pos	neg	neg	neg	yes	1.53	1	5	7.97	17.3	193	0.99	11.65	0.94	4.95	0.97	14	1	5	8.22	16.9	160	1.03	3.4	13.01	0.9	5.18	1.08	14	1	5	5.68	17
T06-004	LAM/ADV	50	Male	177	77	4.55	15.3	109	1.13	11.32	0.93	4.22	1.19	32	24	4.2	pos	neg	neg	pos	yes	2.5	1	5	4.5	15.4	114	1.13	12.36	1	4.2	1.03	30	1	5	4.08	16.1	122	1.1	3.6	9.36	0.98	4.63	0.92	33	1	5	3.84	15.1
T06-005	TDF	47	Male	183	85	4.28	14.8	142	1.06	14.87	1.05	4.77	1.07	29	23	2.8	pos	neg	neg	pos	yes	1.89	1	5	4.95	15	161	0.97	13.04	0.91	4.74	0.77	36	1	5	4.68	15.8	151	1	2.4	13.65	0.92	4.59	0.69	22	1	5	4.53	15.5
T06-006	TDF	38	Male	169	60	5.63	15.4	277	1.04	8.99	0.98	4.21	0.37	14	18	3.2	pos	neg	pos	neg	yes	2.26	1	5	5.22	15.9	322	1	11.69	1.01	4.61	0.51	15	1	5	6.93	16.4	295	1.03	3.3	11.93	1.02	5.27	1.33	19	1	5	5.03	16.1
T06-007	TDF	65	Male	159	69	3.54	14.8	198	1.05	12.27	1.03	4.17	1.03	20	27	2.8	pos	neg	neg	pos	yes	1.49	1	5	3.93	15.3	200	1.07	13.9	1.03	4.48	0.88	47	1	5	4.67	16.1	196	1.05	3.3	17.23	1.08	4.76	0.66	23	1	5	3.26	15.6
T06-008	LAM/ADV	32	Male	173.1	63.7	#NULL!	#NULL!	196	1.01	11.54	1.07	5.1	1.68	12	21	#NULL!	pos	neg	neg	pos	#NULL!	#NULL!	#NULL!	#NULL!	#NULL!	#NULL!	#NULL!	#NULL!	#NULL!	#NULL!	#NULL!	#NULL!	#NULL!	#NULL!	#NULL!	#NULL!	#NULL!	#NULL!	#NULL!	#NULL!	#NULL!	#NULL!	#NULL!	#NULL!	#NULL!	#NULL!	#NULL!	#NULL!	#NULL!
T06-009	TDF	66	Male	174.7	71.3	3.77	14.7	135	1.12	11.27	1.04	4.65	0.73	14	20	3.3	pos	neg	neg	pos	yes	0.915	1	5	6.07	15.5	145	1.05	15.02	1.14	4.71	0.9	22	1	5	5.95	15.3	136	1.09	3.3	13.47	1.22	4.86	0.74	18	1	5	4.7	13.8
T06-011	TDF	61	Male	168	78.5	4.58	15.3	194	1.09	15.87	1.19	4.77	1.42	38	42	3.2	pos	neg	neg	pos	yes	2.69	1	5	3.95	16	212	1.06	13.6	1.16	4.76	1.2	46	1	5	3.43	15.7	241	1.14	2.5	16.15	1.29	4.64	1.03	34	1	5	4.09	15.7
T06-012	TDF	58	Male	176	75	6.52	16.1	150	0.95	14.55	1.07	4.58	0.97	16	17	3.1	pos	neg	neg	pos	yes	3.26	1	5	5.66	16.4	165	0.91	15.61	1.17	4.49	0.87	17	1	5	5.46	16.2	163	0.95	3.5	13.27	1.13	4.51	0.94	12	1	5	5.42	16
T06-013	LAM/ADV	42	Male	174.2	66.8	6.2	14.3	165	1.05	8.32	1.06	5.01	0.45	32	37	4	pos	neg	pos	pos	yes	4.29	1	5	6.54	14.8	185	1.03	12.37	0.97	4.72	0.81	22	1	5	8.97	15.8	201	0.96	3.1	12.91	0.96	5.25	1.01	28	1	5	6.88	14.7
T06-014	TDF	61	Male	169.6	68.9	3.13	13.6	86	1.05	17.91	1.06	4.56	0.43	23	23	2.8	pos	neg	pos	neg	yes	1.26	1	5	2.97	13	71	1.13	17.86	1.06	3.97	0.43	132	1	5	3.06	13.9	104	1.02	2.3	16.96	0.94	4.35	0.26	46	1	5	3.27	14.6
T06-015	TDF	53	Male	172	60	5.76	14.6	152	1.01	9.53	1.44	4.78	1.11	17	18	2.8	pos	neg	neg	pos	yes	1.44	1	5	5.06	14.7	134	0.95	15.03	1.35	4.62	0.75	16	1	5	5.22	14.4	142	1.04	2.3	13.37	1.36	4.69	1.69	18	1	5	4.05	13.9
T06-016	LAM/ADV	47	Female	146	47.8	1.94	12.6	63	1.02	11.54	0.81	4.84	0.57	33	32	3.4	pos	neg	pos	neg	yes	1.38	1	5	1.06	12.9	46	10	8.94	0.89	4.7	0.71	51	1	5	2.36	13.5	69	1	3.5	7.88	0.92	4.84	0.56	28	1	5	2.09	13.6
T06-017	TDF	38	Female	156	38	7.7	13.9	159	1.03	13.52	0.87	4.82	0.47	22	19	3.7	pos	neg	pos	neg	yes	2.2	1	5	6.2	14.7	171	1.08	18.08	0.83	4.94	0.59	30	1	5	10.41	15.2	182	0.98	3.8	15.53	0.71	4.68	0.28	29	1	5	7.65	14.5
T06-018	TDF	46	Male	167	66.1	4.17	15.7	47	1.34	9.38	0.88	4.27	1.35	28	39	2.3	pos	neg	neg	pos	yes	1.84	1	5	2.92	15.7	39	1.35	9.01	0.9	4.36	1.55	25	1	5	2.68	15.9	39	1.46	2.6	10.39	0.88	4.31	2.02	29	1	6	3.04	14.9
T06-019	TDF	62	Female	157	52	3.99	15.5	193	0.97	11.21	0.74	4.68	0.48	14	21	3.2	pos	neg	neg	neg	yes	1.69	1	5	5.62	15.3	190	0.97	22.3	0.94	5.13	0.6	23	1	5	4.14	14.6	199	1.04	3.7	10.05	0.73	4.39	0.53	3	1	5	4.71	13.9
T06-020	TDF	43	Male	168	88	9.15	15.9	281	0.96	9.81	1.02	5.19	0.56	41	24	3.5	pos	neg	neg	pos	yes	2.6	1	5	7.34	15.9	256	0.94	10.34	1	4.86	0.5	44	1	5	8.13	16	234	0.98	3.6	10.87	0.98	4.76	0.7	37	1	5	6.31	14
T06-021	LAM/ADV	56	Male	173	73	7.04	16.3	312	0.99	11.32	1.14	4.57	0.55	22	29	2.6	pos	neg	neg	pos	yes	3.01	1	5	6.92	15.6	286	1.03	13.33	1.16	4.62	0.8	19	1	5	6.61	17.4	273	0.99	1.7	10.63	1.28	4.64	0.81	26	1	5	6.03	15.5
T06-022	TDF	58	Male	167	84	4.2	16.1	90	1.03	12.54	1.02	5.13	0.82	17	19	2.9	pos	neg	neg	pos	yes	1.82	1	5	4.94	16.3	105	0.98	16.15	0.99	4.5	0.72	20	1	5	5.11	16.4	98	1.05	3	11.88	1.1	4.68	0.76	24	1	5	5.41	16.5
T06-023	TDF	46	Male	186	74.5	5.52	16	213	0.98	15.38	1.1	5.2	1.12	35	26	2.9	pos	neg	neg	neg	yes	2.18	1	5	6.98	15.8	228	0.94	13.63	1	5.19	0.66	23	1	5	5.61	16.1	240	0.91	2.5	16.82	1.13	5.36	0.8	34	1	5	5.49	15.7
T06-024	LAM/ADV	57	Male	160	70	4.74	16.6	101	1.02	16.83	0.94	4.17	0.64	17	26	2.5	pos	neg	neg	pos	yes	3.34	1	5	4.71	16.1	94	1.01	19.99	1.13	4.58	0.74	31	1	5	4.74	16.4	109	1.04	2.4	14.19	1.2	4.66	0.98	23	1	5	5.85	18
T06-025	TDF	65	Male	170	80.2	4.65	16.4	115	0.97	13.25	1.08	4.58	1.17	16	19	3.3	pos	neg	neg	pos	yes	2.18	1	5	4.8	15.9	119	0.97	14.58	1.18	5.3	1.2	16	1	5	4.04	16	130	1	3.2	15.03	1.25	5.1	0.87	16	1	5	3.86	15.4
T06-026	TDF	65	Female	152	62	5.97	14.3	246	1.02	15.82	0.7	4.44	0.54	29	29	3.4	pos	neg	neg	pos	yes	0.909	1	5	6.28	14.4	256	1.03	14.42	0.94	4.63	0.63	45	1	5	4.87	12.9	246	1.06	4.1	7.12	0.92	4.49	0.68	30	1	5	5.51	13.4
T06-027	LAM/ADV	51	Female	158	56	7.94	15	194	1	9.25	0.91	4.89	0.88	24	27	3.4	pos	neg	pos	neg	yes	2.32	1	5	7.42	14.3	174	1.05	9.19	0.9	4.84	0.95	24	1	5	6.24	14.4	154	1.09	3.5	11.26	0.91	4.88	1.03	20	1	5	7.34	14
T06-028	LAM/ADV	36	Male	165	69	5.16	16.7	132	0.93	21.36	1.04	5.3	0.32	38	26	3.6	pos	neg	neg	pos	yes	3.35	1	5	5.23	16.5	131	0.96	19.36	1.07	4.93	0.6	36	1	5	3.85	15.6	130	0.99	3.4	22.67	1.03	5.15	1.01	30	1	5	7.87	15.8
T06-029	TDF	38	Male	178	80	6.57	17.2	253	1.03	14.82	1.01	5.22	0.7	17	16	3.3	pos	neg	neg	neg	yes	1.88	1	5	6.95	17.1	252	1.02	14.6	0.95	4.99	0.5	21	1	5	6.04	16.7	249	1.08	2.5	8.4	1.1	4.85	0.67	29	1	5	7.05	16.1
T06-030	TDF	61	Female	154	51	7.09	12.5	207	0.99	18.24	0.82	4.62	1.06	26	32	4.1	pos	neg	neg	pos	yes	3.5	1	5	6.14	11.8	243	0.99	20.84	0.72	4.19	0.88	18	1	5	5.47	12.5	248	0.99	4.4	26.75	0.97	4.57	0.97	22	1	5	4.9	12.5
T06-031	LAM/ADV	38	Male	176.2	80.7	4.73	17.1	246	0.96	11.81	0.97	5.37	1.1	26	22	2.8	pos	neg	pos	neg	yes	2.25	1	5	5.47	17.7	272	0.96	12.48	1.07	5.28	1.69	35	1	5	7.97	17.2	219	0.95	3.4	13.37	1.14	5.25	1.04	49	1	5	5.49	16
T06-032	TDF	59	Male	169	55	3.9	16.1	149	1.08	12.32	1.02	4.76	1.65	35	41	2.4	pos	neg	neg	pos	yes	5.91	1	5	4.64	16	125	0.99	16.25	0.95	4.69	1.27	49	1	5	4.47	16.8	151	1.08	2.8	13.95	1.09	4.94	1.61	53	1	5	5.06	15.4
T06-033	TDF	63	Male	171	67	5.06	14.8	163	1.12	18.85	0.89	4.47	1.9	14	27	3.5	pos	neg	neg	pos	yes	1.21	1	5	7.84	15.2	154	1.09	11.48	1.02	4.42	1.53	17	1	5	4.59	15.6	182	1.07	3.4	21.69	1.05	4.85	1.17	18	1	5	5.62	14.6
T06-034	TDF	64	Male	173	70	5.01	17.5	205	1.04	13.75	1.05	5.38	2.4	77	47	3	pos	neg	neg	pos	yes	2.14	1	6	5.27	16.8	180	1.03	11.19	1.08	5	1.64	50	1	5	5.1	17.5	184	1.03	3.1	14.77	1.18	5.01	1.63	54	1	5	5.06	16.9
T06-035	LAM/ADV	53	Male	160	61	10.32	16.2	252	1.02	12.45	0.91	4.68	1.33	43	43	2.8	pos	neg	pos	neg	yes	1.82	1	5	9.5	16.3	254	1.01	11.45	1.02	4.93	0.71	22	1	5	10.93	15.9	269	0.99	3.5	15.56	1.07	5.14	0.49	28	1	5	10.42	15.7
T06-036	TDF	50	Male	168	72	6.23	17.2	226	0.97	15.83	1.12	5.07	1.03	31	36	2.7	pos	neg	neg	pos	yes	2.57	1	5	6.65	17.2	220	0.96	11.29	1.15	4.69	0.92	48	1	5	6.48	17.2	270	0.98	2.8	16.1	1.14	4.83	2.4	37	1	6	6.4	16.5
T06-037	TDF	48	Male	180	85	4.87	16.6	166	0.97	13.84	1.16	4.64	0.75	25	25	3.4	pos	neg	neg	pos	yes	2.41	1	0	4.07	16.3	156	0.97	10.07	1.23	4.54	0.83	26	1	5	4.42	16.3	151	0.99	3.4	18.54	1.37	4.95	1.31	34	1	5	4.41	16.1
T06-038	LAM/ADV	56	Male	160	54	4.03	16.3	143	1.06	12.56	0.96	5.1	1.21	22	22	2.7	pos	neg	neg	pos	yes	2.63	1	5	3.15	15.4	144	1.05	11.25	1	4.67	1.24	20	1	5	3.92	15.1	147	1.02	2.8	12.73	1.01	4.94	0.84	17	1	5	4.04	16.2
T06-039	TDF	48	Female	160.2	51	7.08	12.3	244	1.05	11.28	1	4.52	0.72	18	22	3.8	pos	neg	neg	pos	yes	12.11	1	5	3.39	10.6	179	1.04	13.82	0.95	4.32	0.43	15	1	5	3.86	9.6	191	1.21	2.3	12.66	1.03	4.45	1.02	17	1	5	3.37	9
T06-040	TDF	60	Female	146	49	6.33	15.4	325	0.99	13.73	0.78	4.44	0.76	25	19	3.3	pos	neg	neg	pos	yes	2.53	1	5	6.63	15.1	276	0.91	13.74	0.85	4.53	0.45	15	1	5	6.74	14.6	317	1.02	3.3	20.03	1.1	4.86	0.92	17	1	5	6.61	14.6
T06-041	LAM/ADV	39	Male	175	65	5.45	15.5	262	1.04	10.49	1	5.01	0.77	11	24	2.8	pos	neg	pos	neg	yes	1.24	1	5	6.31	15.4	243	0.95	11.84	0.87	4.59	0.47	4	1	5	5.19	15	244	1.01	2.8	14.16	1.07	4.77	0.46	8	1	5	6.42	16.3
T06-042	TDF	70	Female	154	54	4.53	12.7	136	1.08	13.96	0.96	5.15	0.58	16	28	3.4	pos	neg	pos	neg	yes	1.41	1	5	5.89	13.2	138	0.98	22.66	0.89	4.42	0.41	16	1	5	5.68	13.2	153	1.04	3.5	16.49	0.99	4.98	0.55	16	1	5	5.96	12.7
T06-043	TDF	63	Male	160	63	4.13	15.2	106	1.1	13.71	1.12	4.53	1.04	25	26	2.4	pos	neg	neg	pos	yes	1.58	1	5	5.31	15.2	103	1.01	16.59	1.05	4.48	0.89	21	1	5	4.84	15.2	106	1.04	2.1	14.35	1.08	4.76	1.26	26	1	5	3.94	15.3
T06-044	LAM/ADV	50	Female	158	59	5.24	14.3	184	1.06	8.3	0.83	4.53	0.72	16	23	3.1	pos	neg	neg	pos	yes	1.12	1	5	4.55	13.3	176	1.06	9.27	0.72	4.1	0.78	10	1	5	5.82	13.8	196	1.03	3.1	10.91	0.79	4.57	0.89	15	1	5	6.5	13.7
T06-045	TDF	51	Male	170	63	4.82	16.4	303	1.02	12.66	1.21	4.93	0.8	22	24	3.1	pos	neg	neg	neg	yes	2.53	1	5	5.68	14.8	256	0.96	13.67	1.12	4.88	0.86	29	1	5	5	14.9	239	0.99	2.3	15.06	1.16	5.03	1.22	27	1	5	5.02	15
T06-046	LAM/ADV	74	Female	164.7	58.5	4.55	12.9	125	1.06	15.36	1.19	4.68	1.17	20	21	3.5	pos	neg	neg	neg	yes	6.01	1	5	4.99	13.1	112	1.01	16.98	1.08	4.35	0.97	31	1	5	3.93	11.9	111	1	3.5	17.76	1.19	4.37	0.85	25	1	5	4.64	11.9
T06-047	TDF	65	Male	160.5	62.4	7.42	16.3	203	1.02	18.82	0.86	4.86	0.82	51	30	3.4	pos	neg	neg	neg	yes	1.43	1	5	8.31	16.1	193	0.94	15.5	0.84	5.03	0.7	62	1	5	7	16.7	222	0.97	3.4	15.99	1.02	5.22	0.71	57	1	5	9.1	15.6
T06-048	TDF	36	Male	181.9	87	6.48	16.6	178	1.04	14.61	0.87	5.1	0.91	26	19	3.3	pos	neg	neg	neg	yes	1.57	1	5	5.89	16.4	200	1.05	17.83	1.03	4.9	1.11	43	1	5	5.52	15.8	187	1.11	3	16.83	1.08	4.92	1.14	39	1	5	7.34	16
T06-049	LAM/ADV	47	Male	168	75.7	6.8	15.7	286	1.08	9.26	0.95	4.63	1.11	15	16	2.9	pos	neg	neg	neg	yes	3.07	1	5	6.35	15.5	293	1.08	9.61	0.91	4.67	0.98	18	1	5	6.33	15.6	257	1.07	3.2	12.8	1.01	4.95	1.07	16	1	5	6.73	14.6
T06-050	TDF	48	Male	180	85	4.63	16.9	91	1.14	9.77	1.26	4.79	1.03	34	28	2.9	pos	neg	pos	neg	yes	1.44	1	5	4.37	16.4	82	1.2	14.06	1.32	4.85	0.78	29	1	5	3.79	16.3	99	1.22	2.8	14.09	1.31	4.93	0.83	23	1	5	6.18	16.3
T06-051	TDF	51	Female	160.3	59.6	5.56	14.6	237	1.17	12.56	0.94	4.51	0.8	14	20	4.2	pos	neg	neg	pos	yes	1.85	1	5	5.88	13.4	205	1.18	12.33	1.14	4.47	0.82	13	1	5	6.62	14.6	229	1.12	4.4	12.75	1.13	4.74	0.64	18	1	5	6.32	13.9
T06-052	TDF	55	Female	155.4	66.7	#NULL!	#NULL!	359	1.06	14.04	0.86	4.48	0.93	13	22	#NULL!	pos	neg	neg	neg	#NULL!	#NULL!	#NULL!	#NULL!	#NULL!	#NULL!	#NULL!	#NULL!	#NULL!	#NULL!	#NULL!	#NULL!	#NULL!	#NULL!	#NULL!	#NULL!	#NULL!	#NULL!	#NULL!	#NULL!	#NULL!	#NULL!	#NULL!	#NULL!	#NULL!	#NULL!	#NULL!	#NULL!	#NULL!
T06-053	LAM/ADV	35	Female	159.8	53.8	4.45	14.8	255	0.97	8.62	0.83	4.55	0.8	18	21	2.6	pos	neg	neg	pos	yes	2.99	1	5	4.71	14.4	233	1.02	12.11	0.8	4.74	0.77	19	1	5	4.67	14.2	266	0.95	3.2	12.78	0.79	4.58	0.73	16	1	5	6	14.4
T06-054	TDF	45	Male	171	63	3.6	16	166	0.95	13	0.81	4.68	0.8	16	21	3.4	pos	neg	pos	pos	yes	1.6	1	5	4.64	17.2	191	0.92	16.22	1	5	0.55	22	1	5	4.25	16	206	0.99	3.2	13.81	0.98	4.7	0.95	17	1	5	5.03	15.8
T06-055	TDF	50	Female	166	56	4.19	7.8	149	1.14	12.79	0.83	4.12	0.52	10	13	2.3	pos	neg	neg	neg	yes	2.47	1	5	3.54	7.9	183	1.1	8.85	0.93	4.33	0.56	13	1	5	3.99	7.5	196	1.15	2.3	12	0.85	4.43	0.52	10	1	5	2.01	7.3
T06-056	LAM/ADV	48	Male	167	71	9.03	16.5	195	0.96	15.32	1.24	4.63	0.55	26	22	3.6	pos	neg	neg	pos	yes	3.64	1	5	6.62	15.9	189	0.98	13.9	1.21	4.77	0.69	19	1	5	5.98	15.7	183	1.03	3.5	14.49	1.22	4.52	0.85	21	1	5	6.06	15.5
T06-057	TDF	75	Female	159	59	4.5	14.9	211	0.98	12.74	0.9	4.67	0.53	19	24	3.1	pos	neg	neg	neg	yes	2.01	1	5	4.11	14.5	176	1.07	18.59	1.04	4.62	0.64	20	1	5	4.26	13.6	182	1.04	3.1	15.96	0.99	4.39	0.58	16	1	5	3.99	13.8
T06-058	LAM/ADV	59	Male	171.6	65.9	3.76	15.7	105	1.13	20.66	1.13	4.97	1.12	24	28	2.5	pos	neg	neg	pos	yes	3.75	1	5	3.58	14.8	116	1.18	21.51	1.14	4.76	0.97	19	1	5	2.84	14.2	125	1.21	3	18.26	1.18	4.64	0.71	30	1	5	2.58	14.5
[truncated: 105 more columns]
